# Supplementary material for: A Method for Predicting Protein-Protein Interaction Types
Source: PLoS One. 2014 Mar 13;9(3):e90904. doi: 10.1371/journal.pone.0090904 (PMC3953217; doi:10.1371/journal.pone.0090904)
Supplement: Table S1 — A list of detection methods over/under represented in different interaction types. (XLSX) [file pone.0090904.s001.xlsx]

## Sheet: Sheet1
Supplementary Table 1: A list of detection methods over \ under represented in different interaction types.
Interaction Type	Detection Method	Hypergeometric p-value	Enricment type
covalent binding	affinity chromatography technology	1.33226e-18	Over represented
covalent binding	anti tag coimmunoprecipitation	4.41766e-24	Over represented
covalent binding	coimmunoprecipitation	1.37193e-21	Over represented
covalent binding	chromatography technology	6.4039e-20	Over represented
covalent binding	affinity technology	5.48284e-16	Over represented
covalent binding	comigration in gel electrophoresis	1.14924e-16	Over represented
covalent binding	electrophoretic mobility-based method	1.14924e-16	Over represented
deacetylation reaction	anti bait coimmunoprecipitation	3.71689e-06	Over represented
dephosphorylation reaction	filter binding	1.62877e-09	Over represented
methylation reaction	cosedimentation	1.91747e-05	Over represented
methylation reaction	x-ray crystallography	3.20682e-05	Over represented
phosphorylation reaction	anti bait coimmunoprecipitation	1.7616e-06	Over represented
phosphorylation reaction	electron nuclear double resonance	4.94873e-09	Over represented
phosphorylation reaction	electron resonance	4.94873e-09	Over represented
ubiquitination reaction	affinity chromatography technology	2.11251e-09	Over represented
ubiquitination reaction	anti tag coimmunoprecipitation	1.23913e-05	Over represented
ubiquitination reaction	two hybrid	1.96379e-09	Over represented
ubiquitination reaction	protein complementation assay	7.42712e-09	Over represented
ubiquitination reaction	chromatography technology	3.22574e-09	Over represented
ubiquitination reaction	pull down	1.24231e-13	Over represented
ubiquitination reaction	transcriptional complementation assay	1.96379e-09	Over represented
ubiquitination reaction	two hybrid array	2.01554e-24	Over represented
ubiquitination reaction	affinity technology	7.93592e-07	Over represented
disulfide bond	affinity chromatography technology	2.6455e-11	Over represented
disulfide bond	anti tag coimmunoprecipitation	2.94623e-21	Over represented
disulfide bond	coimmunoprecipitation	1.38708e-14	Over represented
disulfide bond	chromatography technology	3.31896e-11	Over represented
disulfide bond	affinity technology	7.3179e-10	Over represented
adp ribosylation reaction	array technology	9.08339e-71	Over represented
adp ribosylation reaction	protein array	3.5498e-90	Over represented
adp ribosylation reaction	affinity technology	1.28235e-20	Over represented
Interaction Type	Detection Method	1- Hypergeometric p-value	Enricment type
cleavage reaction	affinity chromatography technology	1.19685e-17	Under represented
cleavage reaction	anti bait coimmunoprecipitation	2.47634e-10	Under represented
cleavage reaction	anti tag coimmunoprecipitation	1.41887e-07	Under represented
cleavage reaction	coimmunoprecipitation	1.25734e-14	Under represented
cleavage reaction	chromatography technology	3.34584e-16	Under represented
cleavage reaction	pull down	7.91381e-08	Under represented
cleavage reaction	affinity technology	9.28348e-18	Under represented
dephosphorylation reaction	affinity chromatography technology	8.08617e-07	Under represented
dephosphorylation reaction	anti bait coimmunoprecipitation	3.06384e-09	Under represented
dephosphorylation reaction	anti tag coimmunoprecipitation	5.95058e-07	Under represented
dephosphorylation reaction	two hybrid	2.51378e-07	Under represented
dephosphorylation reaction	coimmunoprecipitation	2.29761e-07	Under represented
dephosphorylation reaction	protein array	5.76866e-06	Under represented
dephosphorylation reaction	protein complementation assay	5.54435e-05	Under represented
dephosphorylation reaction	chromatography technology	4.2962e-07	Under represented
dephosphorylation reaction	transcriptional complementation assay	2.51378e-07	Under represented
dephosphorylation reaction	affinity technology	3.06603e-10	Under represented
phosphorylation reaction	array technology	2.0574e-06	Under represented
phosphorylation reaction	protein array	4.21021e-14	Under represented
phosphorylation reaction	two hybrid array	2.37877e-05	Under represented
direct interaction	coimmunoprecipitation	8.06028e-05	Under represented
enzymatic reaction	affinity chromatography technology	1.33226e-18	Under represented
enzymatic reaction	anti tag coimmunoprecipitation	4.41766e-24	Under represented
enzymatic reaction	coimmunoprecipitation	1.37193e-21	Under represented
enzymatic reaction	chromatography technology	6.4039e-20	Under represented
enzymatic reaction	affinity technology	5.48284e-16	Under represented
enzymatic reaction	comigration in gel electrophoresis	1.14924e-16	Under represented
enzymatic reaction	electrophoretic mobility-based method	1.14924e-16	Under represented
adp ribosylation reaction	affinity chromatography technology	1.52292e-08	Under represented
adp ribosylation reaction	coimmunoprecipitation	8.64952e-06	Under represented
adp ribosylation reaction	chromatography technology	1.19622e-08	Under represented
protein cleavage	affinity chromatography technology	1.15635e-07	Under represented
protein cleavage	coimmunoprecipitation	2.24027e-05	Under represented
protein cleavage	chromatography technology	1.20809e-06	Under represented
protein cleavage	affinity technology	6.99334e-08	Under represented
