# Supplementary material for: A Method for Predicting Protein-Protein Interaction Types
Source: PLoS One. 2014 Mar 13;9(3):e90904. doi: 10.1371/journal.pone.0090904 (PMC3953217; doi:10.1371/journal.pone.0090904)
Supplement: Table S2 — Detection methods used as features in the logistic regression. (XLSX) [file pone.0090904.s002.xlsx]

## Sheet: Sheet1
Supplementary Table 2: Detection methods used as features in the logistic regression.
Detection method name	psi-mi id
affinity chromatography technology	0004
anti bait coimmunoprecipitation	0006
anti tag coimmunoprecipitation	0007
array technology	0008
biophysical	0013
two hybrid	0018
coimmunoprecipitation	0019
cosedimentation	0027
cosedimentation through density gradient	0029
cross-linking study	0030
display technology	0034
electron nuclear double resonance	0041
electron resonance	0043
far western blotting	0047
filter binding	0049
fluorescence technology	0051
fluorescent resonance energy transfer	0055
molecular sieving	0071
peptide array	0081
protein array	0089
protein complementation assay	0090
chromatography technology	0091
pull down	0096
surface plasmon resonance	0107
x-ray crystallography	0114
ion exchange chromatography	0226
transcriptional complementation assay	0232
two hybrid array	0397
two hybrid pooling approach	0398
affinity technology	0400
biochemical	0401
fluorescence microscopy	0416
imaging technique	0428
tandem affinity purification	0676
luminescence based mammalian interactome mapping	0729
comigration in gel electrophoresis	0807
solid phase assay	0892
biosensor	0968
electrophoretic mobility-based method	0982
